# Supplementary material for: Identification and characterization of tumor-associated astrocyte subpopulations and their interactions with the tumor microenvironment in experimental glioblastomas
Source: PLoS Biol. 2025 Oct 13;23(10):e3002893. doi: 10.1371/journal.pbio.3002893 (PMC12539703; doi:10.1371/journal.pbio.3002893)
Supplement: S1 Data — (XLSX) [file pbio.3002893.s004.xlsx]

## Sheet: Figure 3D
	Tumor core				Tumor periphery				Tumor border				Brain
GFAP	ALDH1L1	S100B		GFAP	ALDH1L1	S100B		GFAP	ALDH1L1	S100B		GFAP	ALDH1L1	S100B
0.12712	0.06029	0.09718		0.48907	0.27997	0.17066		0.41792	0.2375	0.09856		0.21022	0.19313	0.18494

## Sheet: Figure 3F
	Tumor core				Tumor periphery				Tumor border				Brain
GFAP	ALDH1L1	S100B		GFAP	ALDH1L1	S100B		GFAP	ALDH1L1	S100B		GFAP	ALDH1L1	S100B
0.00798	0.009731	0.091403		0.124831	0.040621	0.004087		0.162155	0.106013	-0.05785		0.254532	0.12625	0.127171
