# Supplementary material for: Identification and characterization of tumor-associated astrocyte subpopulations and their interactions with the tumor microenvironment in experimental glioblastomas
Source: PLoS Biol. 2025 Oct 13;23(10):e3002893. doi: 10.1371/journal.pbio.3002893 (PMC12539703; doi:10.1371/journal.pbio.3002893)
Supplement: S3 Data — (XLSX) [file pbio.3002893.s006.xlsx]

## Sheet: Figure 8B
Tumor Core				Tumor Border				Tumor Brain
Control	RGD treated			Control	RGD treated			Control	RGD treated
7.665	24.663			71.4285	55.574			12.921	1.80775
6.30675	26.153			57.9293	54.311			6.705	4.7255
15.9093	54.56			70.795	52.5955			13.83	7.93525
7.9435	13.2867			71.8655	28.4778			8.54325	1.0945
6.905	18.5502			64.8738	33.0102			6.14475	3.00125
